# Supplementary material for: AoPrdx2 Regulates Oxidative Stress, Reactive Oxygen Species, Trap Formation, and Secondary Metabolism in Arthrobotrys oligospora
Source: J Fungi (Basel). 2024 Jan 28;10(2):110. doi: 10.3390/jof10020110 (PMC10890406; doi:10.3390/jof10020110)
Supplement: Supplementary file 1 [file jof-10-00110-s001.zip]

Archive with 1 entries (1 files):
- jof-2804841-supplementary.pdf
